# Supplementary material for: Reducing Application of Nitrogen Fertilizer Increases Soil Bacterial Diversity and Drives Co-Occurrence Networks
Source: Microorganisms. 2024 Jul 15;12(7):1434. doi: 10.3390/microorganisms12071434 (PMC11278655; doi:10.3390/microorganisms12071434)
Supplement: Supplementary file 1 [file microorganisms-12-01434-s001.zip]

Archive with 1 entries (1 files):
- microorganisms-3080237-supplementary.pdf
